# Supplementary material for: The limiting effect of genome size on xylem vessel diameter is shifted by environmental pressures in seed plants
Source: Plant Direct. 2022 Dec 14;6(12):e471. doi: 10.1002/pld3.471 (PMC9751660; doi:10.1002/pld3.471)
Supplement: Supplementary file 2 — Table S1. The dataset compiled. [file PLD3-6-e471-s001.xlsx]

## Sheet: Summary
Table S1. The dataset compiled.
Colume name in Table S1	Unit	Defination	Source
New ID		New ID	Extracted from Table S1 in Liu et al. (2019)
OldID		Old ID	Extracted from Table S1 in Liu et al. (2019)
Site		Sampling sites	Extracted from Table S1 in Liu et al. (2019)
Group		Ang=Angiosperm,Gym= Gymnosperms	Extracted from Table S1 in Liu et al. (2019)
Family		Family	Extracted from Table S1 in Liu et al. (2019)
Genus		Genus	Extracted from Table S1 in Liu et al. (2019)
Species		Species	Extracted from Table S1 in Liu et al. (2019)
GS	pg	Genome size (2C)	This study (Extracted from Plant DNA C-values database (https://cvalues.science.kew.org/) (Pellicer & Leitch, 2020))
Vdia	μm	Xylem vessel diameter	Extracted from Table S1 in Liu et al. (2019)
MAT	℃	mean annual temperature	Extracted from Table S1 in Liu et al. (2019)
MAP	mm	mean annual precipitation	Extracted from Table S1 in Liu et al. (2019)
PET	mm yr-1	potential evapotranspiration	Extracted from Table S1 in Liu et al. (2019)
Ks	kg m-1 MPa-1 s-1	Xylem specific hydraulic conductivity	Extracted from Table S1 in Liu et al. (2019)
P50	MPa	The water potential at which 50% of the maximum xylem specific hydraulic conductivity is lost	Extracted from Table S1 in Liu et al. (2019)
Source
Liu, H., S. M. Gleason, G. Y. Hao, L. Hua, P. C. He, G. Goldstein and Q. Ye (2019). "Hydraulic traits are coordinated with maximum plant height at the global scale." Science Advances 5(2).
Pellicer, J. and I. J. Leitch (2020). "The Plant DNA C-values database (release 7.1): an updated online repository of plant genome size data for comparative studies." New Phytologist 226(2): 301-305.

## Sheet: Table S1
NewID	OldID	Site	Group	Family	Genus	Species	GS	Vdia	MAT	MAP	PET	Ks	P50
s0601	919	s177	G	Cupressaceae	Juniperus	Juniperus virginiana	23.9489	9.97685	17.1	1410	1176	0.3	5.8
s0258	352	s145	A	Oleaceae	Olea	Olea europaea	3.90798		19.4	177	1287		7.1
s0365	537	s202	G	Cupressaceae	Tetraclinis	Tetraclinis articulata	25.7526	12.88	18.3	302	1233	0.16	8.55
s0363	533	s202	G	Pinaceae	Pinus	Pinus halepensis	49.1904	14.2	18.3	302	1233	0.15	3.11
s0364	535	s202	G	Pinaceae	Pinus	Pinus pinea	56.9162	14.27	18.3	302	1233	0.35	3.65
s0269	365	s110	A	Euphorbiaceae	Hevea	Hevea brasiliensis	4.30879		28	1483	1620	1.89	1.93167
s1874	a0879	s359	A	Theaceae	Camellia	Camellia fraterna	12.736	23.8868	16.7	1381	1020	0.43
s0027	82	s073	A	Eupomatiaceae	Eupomatia	Eupomatia laurina	2.40491		24.7	2241	1491		0.395
s0493	758	s034	A	Fabaceae	Acacia	Acacia cyclops	1.28262		17.3	886	1333		0.91
s0040	95	s243	A	Fabaceae	Sophora	Sophora japonica	1.34274		9.8	1123	955		2.6
s0039	94	s243	A	Oleaceae	Fraxinus	Fraxinus americana	5.81186		9.8	1123	955		1.92
s0138	222	s091	G	Araucariaceae	Araucaria	Araucaria hunsteinii	40.4826		26	2864	1497		4.07
s0026	81	s126	A	Canellaceae	Canella	Canella winterana	11.7239		24.2	1295	1258		0.232
s0612	939	s122	G	Pinaceae	Pinus	Pinus caribaea	45.3926	23.2787	24.9	1247	1283	14.697	3.27
s0875	1420	s086	A	Eupomatiaceae	Eupomatia	Eupomatia laurina	2.40491		26.6	3473	1488	1.12397
s0876	1421	s086	G	Gnetaceae	Gnetum	Gnetum costatum	7.97628		26.6	3473	1488	1.12	3.1
s0877	1422	s086	G	Gnetaceae	Gnetum	Gnetum gnemon	7.75583		26.6	3473	1488	1.1	4.62
s0599	915	s317	G	Cupressaceae	Juniperus	Juniperus scopulorum	22.6462	9.49693				0.12	7.7
s1929	a0934	s371	A	Meliaceae	Melia	Melia azedarach	0.861759		15.6	1221	1072	12.6
s0275	385	s340	A	Betulaceae	Alnus	Alnus glutinosa	1.10225		7.9	751	608		1.85
s0273	383	s340	A	Fagaceae	Fagus	Fagus sylvatica	1.08221	23.4	7.9	751	608		2.9
s0274	384	s340	A	Salicaceae	Populus	Populus balsamifera	1.08221	30.5333	7.9	751	608		1.83333
s1036	1619	s068	A	Fabaceae	Acacia	Acacia crassicarpa	1.52311	49.6951	24.1	2169	1541	8.65
s1038	1621	s068	A	Fabaceae	Acacia	Acacia mangium	1.30266	39.729	24.1	2169	1541	3.48	0.8
s0524	800	s203	A	Fabaceae	Ceratonia	Ceratonia siliqua	1.30266	35	18.5	806	993		3.4
s0522	798	s203	A	Fagaceae	Quercus	Quercus ilex	2.00409	25	18.5	806	993		2.95
s0521	797	s203	A	Salicaceae	Populus	Populus deltoides	0.971984		18.5	806	993		1.21
s0235	328	s205	A	Anacardiaceae	Pistacia	Pistacia lentiscus	1.19243		18.2	334	1214		6.408
s0236	329	s205	A	Anacardiaceae	Pistacia	Pistacia terebinthus	1.14233		18.2	334	1214		8.422
s0218	311	s205	A	Fabaceae	Ceratonia	Ceratonia siliqua	1.30266		18.2	334	1214		8.123
s0244	337	s205	A	Lamiaceae	Rosmarinus	Rosmarinus officinalis	2.45501		18.2	334	1214		9.402
s0241	334	s205	A	Rhamnaceae	Rhamnus	Rhamnus alaternus	0.611247		18.2	334	1214		8.095
s0216	309	s259	A	Buxaceae	Buxus	Buxus sempervirens	1.44294		13.9	745	1008		8
s0837	1324	s259	G	Cupressaceae	Cupressus	Cupressus sempervirens	22.7464	9.41125	13.9	745	1008		10.394
s0844	1347	s259	G	Cupressaceae	Sequioa	Sequoia sempervirens	64.4014	12.1352	13.9	745	1008		4.383
s0842	1340	s259	G	Pinaceae	Pinus	Pinus halepensis	49.1904	12.5222	13.9	745	1008		4.671
s0206	299	s259	A	Sapindaceae	Acer	Acer monspessulanum	1.46299	40.2526	13.9	745	1008		6.735
s0354	523	s333	G	Pinaceae	Pinus	Pinus sylvestris	46.054	12.884	9.2	786	682	0.42049	3.137
s0093	159	s213	A	Fagaceae	Quercus	Quercus coccifera	2.00409		17.4	441	1055	0.29	6.98
s0353	522	s332	G	Pinaceae	Pinus	Pinus sylvestris	46.054	12.4858	9.1	792	689	0.39942	2.93
s1447	a0270	s120	A	Fagaceae	Castanopsis	Castanopsis fissa	2.33476		22.5	1656	1293	8.23	1.27
s1505	a0332	s120	A	Paeoniaceae	Paeonia	Paeonia delavayi	29.4601		22.5	1656	1293	3.62	1.12
s1428	a0249	s120	G	Pinaceae	Pinus	Pinus massoniana	51.5051		22.5	1656	1293	1.13	5.41
s1498	a0325	s120	A	Theaceae	Camellia	Camellia semiserrata	4.27873		22.5	1656	1293	0.51	4.39
s0307	449	s319	A	Salicaceae	Populus	Populus trichocarpa	0.99182	35.175	9.6	839	716	6.75	1.3495
s1973	a0978	s381	G	Pinaceae	Pinus	Pinus pinea	56.9162		12.7	948	965	0.34	4.57
s0087	145	s305	A	Salicaceae	Populus	Populus trichocarpa	0.99182		10.3	1024	917		1.1945
s0777	1223	s331	A	Adoxaceae	Sambucus	Sambucus nigra	26.4139		10.1	802	758		1.2
s0778	1224	s331	A	Rosaceae	Sorbus	Sorbus aucuparia	1.4229		10.1	802	758		2.51
s0305	439	s263	G	Pinaceae	Cedrus	Cedrus brevifolia	31.865		13.6	687	1018	0.35	8
s0306	440	s263	G	Pinaceae	Cedrus	Cedrus libani	32.0654		13.6	687	1018	0.396667	7.70667
s0944	1501	s334	G	Pinaceae	Pinus	Pinus sylvestris	46.054	34.1167	9.2	593	658		2.3
s1696	a0701	s353	A	Fagaceae	Castanopsis	Castanopsis hystrix	2.13436		22.4	1382	1237	5.12968	1.06242
s1711	a0716	s353	A	Paeoniaceae	Paeonia	Paeonia delavayi	29.4601		22.4	1382	1237	3.67819	1.11842
s0472	714	s044	A	Myrtaceae	Eucalyptus	Eucalyptus grandis	1.25256		21.7	972	1361	3.547	1.31
s0520	796	s096	A	Annonaceae	Annona	Annona glabra	2.70552	56.7	26.4	2622	1398	9.1	3.3
s0298	430	s344	A	Salicaceae	Salix	Salix purpurea	0.861759		7.5	683	567		1.4
s0300	432	s344	A	Salicaceae	Salix	Salix viminalis	1.62331		7.5	683	567		1.6
s0092	158	s206	A	Anacardiaceae	Pistacia	Pistacia lentiscus	1.19243		18.1	341	1213	0.73	4.81
s0142	226	s258	G	Cupressaceae	Cupressus	Cupressus sempervirens	22.7464	15.8811	13.8	744	1006		10.39
s0168	253	s258	G	Cupressaceae	Sequoia	Sequoia sempervirens	64.4014		13.8	744	1006		4.38
s0159	244	s258	G	Pinaceae	Pinus	Pinus halepensis	49.1904		13.8	744	1006		5.6
s0163	248	s258	G	Pinaceae	Pinus	Pinus pinea	56.9162		13.8	744	1006		4.34
s0277	392	s179	G	Pinaceae	Pinus	Pinus taeda	44.2904	18.7	16	1186	1305		3.2
s1688	a0693	s351	A	Fagaceae	Quercus	Quercus acutissima	1.93395	45.9326	15.8	1278	893	2.43
s1684	a0689	s351	A	Lauraceae	Cinnamomum	Cinnamomum camphora	1.20245	36.5801	15.8	1278	893	0.85
s0032	87	s180	A	Illiciaceae	Illicium	Illicium anisatum	6.7137		15.4	1720	1088		3.656
s0162	247	s280	G	Pinaceae	Pinus	Pinus pinaster	57.9182		12.5	989	946		3.7285
s0786	1243	s178	G	Pinaceae	Pinus	Pinus taeda	44.2904		16.1	1188	1333		3.27
s1307	2000	s121	A	Fagaceae	Castanopsis	Castanopsis fissa	2.33476		21.4	1504	1324	6.77602	1.37
s1409	a0125	s144	A	Magnoliaceae	Magnolia	Magnolia grandiflora	9.07853		16.7	324	1224		2.02
s1189	1787	s253	A	Fagaceae	Quercus	Quercus ilex	2.00409		14.3	672	1016		3.645
s0525	802	s200	A	Oleaceae	Olea	Olea europaea	3.90798	22.5	18	480	1017		3.6
s0161	246	s265	G	Pinaceae	Pinus	Pinus nigra	47.3366		13.4	716	1014		2.8
s0565	867	s201	G	Cupressaceae	Austrocedrus	Austrocedrus chilensis	21.8446	13.8763	14.1	558	892	1.16	9.947
s0566	868	s201	G	Cupressaceae	Callitris	Callitris rhomboidea	18.0368	14.752	14.1	558	892	0.33	4.992
s0567	869	s201	G	Cupressaceae	Calocedrus	Calocedrus decurrens	30.5624	13.9476	14.1	558	892	1.34	7.745
s0568	870	s201	G	Cupressaceae	Chamaecyparis	Chamaecyparis lawsoniana	23.0971	12.1136	14.1	558	892	0.45	5.168
s0572	874	s201	G	Cupressaceae	Fitzoya	Fitzoya cupressoides	35.0716	14.1872	14.1	558	892		7.502
s0578	880	s201	G	Cupressaceae	Sequoia	Sequoia sempervirens	64.4014	18.1976	14.1	558	892	1.82	6.747
s0583	885	s201	G	Cupressaceae	Taxus	Taxus baccata	22.1452	12.8086	14.1	558	892	0.32	8.142
s0584	886	s201	G	Cupressaceae	Thuja	Thuja plicata	25.7325	14.3482	14.1	558	892	0.52	5.269
s0586	888	s201	G	Cupressaceae	Widdringtonia	Widdringtonia cedarbergensis	21.544	15.5376	14.1	558	892	0.59	11.276
s0570	872	s201	G	Euphorbiaceae	Cunninghamia	Cunninghamia lanceolata	28.398	17.1839	14.1	558	892	1.49	6.925
s1052	1635	s067	A	Fabaceae	Acacia	Acacia holosericea	3.50716	46.445	26.6	643	1962	4.1
s0001	11	s276	G	Cupressaceae	Juniperus	Juniperus virginiana	23.9489		6.8	880	886		4.7425
s0907	1455	s276	A	Salicaceae	Populus	Populus deltoides	0.971984		6.8	880	886		1.5
s0061	116	s133	A	Cistaceae	Cistus	Cistus creticus	4.34888	25.57	20.5	157	1657		5.2
s0065	120	s133	A	Fagaceae	Quercus	Quercus frainetto	1.79366	59.57	20.5	157	1657		4.56
s0776	1220	s275	A	Sapindaceae	Acer	Acer saccharum	1.40286		7	875	891		1.2695
s1019	1602	s345	G	Pinaceae	Pinus	Pinus sylvestris	46.054		7.4	781	521
s1254	1878	s153	A	Magnoliaceae	Magnolia	Magnolia grandiflora	9.07853		17.5	390	1194		0.42
s1253	1877	s153	A	Verbenaceae	Lantana	Lantana camara	0.00563395		17.5	390	1194		1.8
s0147	232	s315	G	Pinaceae	Larix	Larix kaempferi	26.454		10.9	641	850		3.43
s1943	a0948	s374	A	Anacardiaceae	Pistacia	Pistacia lentiscus	1.19243		17.4	857	994	2.4	4.1
s1940	a0945	s374	A	Fabaceae	Ceratonia	Ceratonia siliqua	1.30266		17.4	857	994	1.8	2.6
s1944	a0949	s374	A	Fagaceae	Quercus	Quercus ilex	2.00409		17.4	857	994	1.1	3.3
s1941	a0946	s374	A	Lauraceae	Laurus	Laurus nobilis	6.11247		17.4	857	994	1.1	2.5
s1945	a0950	s374	A	Myrtaceae	Eucalyptus	Eucalyptus camaldulensis	1.23252		17.4	857	994	3.6	4.6
s1947	a0952	s374	A	Oleaceae	Olea	Olea europaea	3.90798		17.4	857	994	1.8	2.1
s0014	50	s277	G	Pinaceae	Abies	Abies balsamea	32.8671		6.9	891	881		2.07233
s0013	48	s277	A	Sapindaceae	Acer	Acer saccharum	1.40286	70	6.9	891	881		2.57533
s1179	1773	s188	A	Adoxaceae	Viburnum	Viburnum acerifolium	6.31288		15.5	1136	1269		5.28
s1181	1775	s188	A	Adoxaceae	Viburnum	Viburnum rafinesquianum	7.31493		15.5	1136	1269		4.27
s1178	1772	s188	A	Rosaceae	Prunus	Prunus serotina	1.00204		15.5	1136	1269		4.27
s0318	471	s192	A	Betulaceae	Betula	Betula nigra	0.8818		14.7	1157	1280		2.057
s0170	255	s321	G	Cupressaceae	Taxodium	Taxodium distichum	19.9407	23.59	10.9	636	806		2.29
s0143	227	s321	G	Ginkgoaceae	Ginkgo	Ginkgo biloba	18.8139	19.0601	10.9	636	806		4.62
s0099	168	s006	G	Cupressaceae	Athrotaxis	Athrotaxis selaginoides	20.1411		12	671	913		5.1
s0100	169	s006	G	Cupressaceae	Callitris	Callitris rhomboidea	18.0368		12	671	913		10.2957
s0106	175	s006	G	Cupressaceae	Widdringtonia	Widdringtonia cedarbergensis	21.544		12	671	913		8.9
s0836	1319	s006	G	Cupressaceae	Actinostrobus	Actinostrobus pyramidalis	21.3436		12	671	913		10.726
s0094	162	s006	G	Podocarpaceae	Acmopyle	Acmopyle pancheri	17.5358		12	671	913	0.33	3.3795
s0096	164	s006	G	Podocarpaceae	Falcatifolium	Falcatifolium taxoides	22.4458		12	671	913	0.3
s0102	171	s006	G	Podocarpaceae	Dacrycarpus	Dacrycarpus dacridioides	36.274		12	671	913	0.28	2.3
s0103	172	s006	G	Podocarpaceae	Lagarostrobos	Lagarostrobos franklinii	30.4622		12	671	913	0.27	3.687
s0105	174	s006	G	Podocarpaceae	Podocarpus	Podocarpus lawrencei	15.9325		12	671	913	0.25	5.6
s0124	204	s006	G	Podocarpaceae	Dacrycarpus	Dacrycarpus imbricatus	10.7219		12	671	913		3.57
s0226	319	s006	A	Proteaceae	Hakea	Hakea lissosperma	2.36483		12	671	913		5.66
s0229	322	s006	A	Proteaceae	Lomatia	Lomatia tinctoria	2.43497		12	671	913		4.972
s1585	a0590	s219	G	Cupressaceae	Cryptomeria	Cryptomeria japonica	22.1352		9.9	1578	830
s0675	1048	s192	A	Cornaceae	Cornus	Cornus florida	2.94601	31.0849	14.5	1167	1273	0.65	4.87
s0676	1050	s192	G	Cupressaceae	Juniperus	Juniperus virginiana	23.9489	9.25427	14.5	1167	1273	0.25	7.12
s0682	1062	s192	A	Fagaceae	Quercus	Quercus alba	1.20245	70.5344	14.5	1167	1273	1.37	2.37
s0680	1058	s192	G	Pinaceae	Pinus	Pinus echinata	45.593	14.4431	14.5	1167	1273	0.26	3.21
s0673	1044	s192	A	Sapindaceae	Acer	Acer rubrum	3.40695	28.1676	14.5	1167	1273	0.55	1.97
s0600	917	s190	G	Cupressaceae	Juniperus	Juniperus virginiana	23.9489	11.2659	14.6	1166	1273	0.51	6.6
s1078	1661	s032	A	Proteaceae	Hakea	Hakea teretifolia	1.8638	18.2317	16.7	1258	1193
s1079	1662	s032	A	Proteaceae	Lambertia	Lambertia formosa	2.03415	23.3948	16.7	1258	1193	2.23
s0256	350	s303	A	Fabaceae	Ulex	Ulex europaeus	7.71575		11	747	832		6.581
s0225	318	s303	A	Rhamnaceae	Frangula	Frangula alnus	0.66135	52.3242	11	747	832		2.924
s0231	324	s303	A	Rosaceae	Malus	Malus sylvestris	1.55317	37.0319	11	747	832		6.014
s1512	a0380	s107	A	Simaroubiaceae	Simarouba	Simarouba glauca	2.05419		25.4	1779	1694
s0356	525	s346	G	Pinaceae	Pinus	Pinus sylvestris	46.054	12.9582	-2.9	611	555	0.599897	2.894
s1968	a0973	s379	A	Magnoliaceae	Liriodendron	Liriodendron tulipifera	3.68507		14.6	1166	1270	2.61	4.13
s1969	a0974	s379	G	Pinaceae	Pinus	Pinus taeda	44.2904		14.6	1166	1270	0.83	3.9
s1970	a0975	s379	G	Pinaceae	Pinus	Pinus virginiana	40.7832		14.6	1166	1270	1.42	3.65
s1971	a0976	s379	A	Rosaceae	Prunus	Prunus serotina	1.00204		14.6	1166	1270	0.55	4.87
s1966	a0971	s379	A	Sapindaceae	Acer	Acer rubrum	3.40695		14.6	1166	1270	0.67	3.13
s0294	426	s041	A	Lauraceae	Cinnamomum	Cinnamomum camphora	1.20245	19.5	20.2	968	1205	1.44262	1.24
s1117	1700	s033	A	Fabaceae	Acacia	Acacia colletioides	1.53313	24.7121	17.6	423	1472
s1132	1716	s033	A	Fabaceae	Senna	Senna artemisioides	2.47505	26.7496	17.6	423	1472	0.34
s1122	1705	s033	A	Sapindaceae	Dodonaea	Dodonaea viscosa	1.26258	20.8956	17.6	423	1472	1.27
s0288	416	s191	G	Cupressaceae	Taxodium	Taxodium distichum	19.9407		14.5	1166	1268		2.1
s0278	396	s191	G	Pinaceae	Pinus	Pinus taeda	44.2904	19.35	14.5	1166	1268	0.34	3.5
s0003	18	s191	A	Sapindaceae	Acer	Acer rubrum	3.40695		14.5	1166	1268		3.3
s0784	1237	s248	G	Pinaceae	Abies	Abies balsamea	32.8671	20.5	7.2	1046	989	0.169799
s1263	1913	s274	G	Pinaceae	Pinus	Pinus ponderosa	48.499		10.9	1335	1009		3.3
s1511	a0377	s261	A	Fagaceae	Quercus	Quercus ilex	2.00409		12.9	732	982	1.86	3.88
s0904	1449	s281	G	Cupressaceae	Thuja	Thuja occidentalis	24.7605		5.7	948	847		3.57
s0905	1450	s281	G	Pinaceae	Tsuga	Tsuga canadensis	37.2761		5.7	948	847		3.07
s0903	1448	s281	A	Sapindaceae	Acer	Acer saccharum	1.40286		5.7	948	847		4.11
s0619	951	s189	G	Cupressaceae	Taxodium	Taxodium distichum	19.9407	22.0949	15.1	1132	1260	6.541	2.135
s1258	1906	s189	A	Salicaceae	Populus	Populus tremuloides	1.10225		15.1	1132	1260	0.79	0.68
s0470	712	s251	A	Fagaceae	Quercus	Quercus ilex	2.00409		13.7	757	1014	0.559	3.35333
s0471	713	s251	A	Fagaceae	Quercus	Quercus pubescens	1.90389		13.7	757	1014	1.575	2.2
s0468	710	s251	A	Oleaceae	Fraxinus	Fraxinus ornus	1.95399		13.7	757	1014	0.71	2.2
s0469	711	s251	A	Salicaceae	Populus	Populus tremula	0.90184	29.56	13.7	757	1014	0.92	1.3
s0531	812	s283	A	Sapindaceae	Acer	Acer campestre	1.38282		10.7	934	928	0.43	2
s0533	814	s283	A	Sapindaceae	Acer	Acer negundo	1.07219		10.7	934	928	0.41	1.5
s0535	816	s283	A	Sapindaceae	Acer	Acer platanoides	1.4229	28	10.7	934	928	0.895	1.855
s0536	817	s283	A	Sapindaceae	Acer	Acer pseudoplatanus	2.70552	33.9	10.7	934	928	0.855	1.9
s0625	958	s146	A	Sapindaceae	Acer	Acer negundo	1.07219		16.3	1254	1336	1.95	1.34
s1912	a0917	s366	G	Pinaceae	Pinus	Pinus tabulaeformis	51.5051		12	660	1090	0.605	4.06
s0125	206	s324	A	Fagaceae	Quercus	Quercus robur	1.80368	53.6	9.4	766	796		2.8
s0175	261	s324	A	Fagaceae	Quercus	Quercus petraea	1.8137	52.5	9.4	766	796		3.43333
s0176	263	s324	A	Fagaceae	Quercus	Quercus pubescens	1.90389		9.4	766	796		3.3
s0270	371	s324	A	Fagaceae	Quercus	Quercus ilex	2.00409		9.4	766	796		5.72
s0271	375	s324	A	Fagaceae	Quercus	Quercus suber	1.90389		9.4	766	796		5.2
s0180	268	s324	A	Oleaceae	Fraxinus	Fraxinus excelsior	1.68344	25.5	9.4	766	796		2.8
s0127	209	s324	G	Pinaceae	Abies	Abies alba	34.6507	18.2	9.4	766	796	1.2995	3.54
s0129	212	s324	G	Pinaceae	Cedrus	Cedrus atlantica	32.4663	16.9	9.4	766	796	0.88	4.5
s0131	214	s324	G	Pinaceae	Picea	Picea abies	40.1018	16.9	9.4	766	796	0.5	3.55
s0132	215	s324	G	Pinaceae	Pinus	Pinus sylvestris	46.054	18.8	9.4	766	796	0.53	3
s0178	265	s324	A	Salicaceae	Populus	Populus deltoides	0.971984		9.4	766	796		1.3
s1779	a0784	s357	A	Betulaceae	Betula	Betula luminifera	1.00204		17.1	1787	1149	3.07	3.3
s1806	a0811	s357	A	Fagaceae	Quercus	Quercus acutissima	1.93395		17.1	1787	1149	2.42	3.39
s1786	a0791	s357	A	Lauraceae	Cinnamomum	Cinnamomum camphora	1.20245		17.1	1787	1149	1.87	3
s1802	a0807	s357	A	Meliaceae	Melia	Melia azedarach	0.861759		17.1	1787	1149	17.52	1.85
s1777	a0782	s357	A	Simaroubaceae	Ailanthus	Ailanthus altissima	2.08425		17.1	1787	1149	0.6	1.14
s0562	861	s241	A	Anacardiaceae	Pistacia	Pistacia lentiscus	1.19243		14.5	369	1095	0.73	4.79
s1607	a0612	s082	A	Euphorbiaceae	Hura	Hura crepitans	10.1207	335	25.3	1020	1790	3.021
s1647	a0652	s048	G	Araucariaceae	Araucaria	Araucaria angustifolia	44.7914		20.7	1759	1619	0.57	2.91
s1646	a0651	s048	A	Myrtaceae	Eucalyptus	Eucalyptus grandis	1.25256		20.7	1759	1619	0.67	3.37
s1643	a0648	s048	G	Pinaceae	Pinus	Pinus taeda	44.2904		20.7	1759	1619	3.27	2.41
s1644	a0649	s048	G	Pinaceae	Pinus	Pinus caribaea	45.3926		20.7	1759	1619	0.28	2.68
s0532	813	s282	A	Sapindaceae	Acer	Acer monspessulanum	1.46299		11.1	857	933	0.19	3.55
s0181	270	s323	A	Fagaceae	Fagus	Fagus sylvatica	1.08221		9.6	752	799	1.83	3.2
s1401	a0032	s322	A	Fagaceae	Quercus	Quercus petraea	1.8137		9.6	752	799		3.43
s1399	a0030	s322	G	Pinaceae	Pinus	Pinus sylvestris	46.054		9.6	752	799		3.1
s1400	a0031	s322	A	Salicaceae	Populus	Populus deltoides	0.971984		9.6	752	799		1.3
s1020	1603	s347	G	Pinaceae	Picea	Picea abies	40.1018		1	599	495
s0602	924	s019	G	Araucariaceae	Agathis	Agathis australis	31.6646	15.53	13.6	2082	997	0.91	2.58
s0121	190	s108	A	Simaroubiaceae	Simarouba	Simarouba glauca	2.05419		25	1751	1675	1.2	2
s0355	524	s342	G	Pinaceae	Pinus	Pinus sylvestris	46.054	12.9398	7.7	890	586	0.452276	3.014
s1085	1668	s004	A	Fabaceae	Acacia	Acacia terminalis	1.7135	25.4585	11	934	881	0.43
s1088	1671	s004	A	Proteaceae	Banksia	Banksia marginata	1.72352	19.1559	11	934	881	3.12
s0301	434	s246	A	Sapindaceae	Acer	Acer negundo	1.07219	26.4	8.1	780	944	8.5
s0373	545	s152	A	Asteraceae	Artemisia	Artemisia californica	8.58753	29.0893	16.4	480	1230	1.21	1.828
s0386	558	s152	A	Fabaceae	Lotus	Lotus scoparius	0.66135	38.0284	16.4	480	1230	1.41	2.061
s1256	1900	s291	A	Salicaceae	Populus	Populus tremula	0.90184		3.5	885	802		1.345
s0609	933	s020	G	Podocarpaceae	Phyllocladus	Phyllocladus trichomanoides	19.9407	15.797	13.1	1456	933	0.693	7.02
s1397	a0018	s085	A	Eupomatiaceae	Eupomatia	Eupomatia laurina	2.40491		25.3	3442	1521	1.12
s1145	1729	s036	A	Proteaceae	Persoonia	Persoonia linearis	35.0916	21.7225	16.3	789	1365	1.91
s0360	529	s194	A	Fabaceae	Retama	Retama sphaerocarpa	1.80368		16.7	287	1098	0.549	3.14
s0504	775	s037	A	Loranthaceae	Nuytsia	Nuytsia floribunda	5.81186	27.2	16.3	355	1434	0.28177
s1183	1778	s235	A	Magnoliaceae	Liriodendron	Liriodendron tulipifera	3.68507		9.5	985	1001		2.085
s1184	1780	s235	G	Pinaceae	Pinus	Pinus virginiana	40.7832		9.5	985	1001		2.42
s1182	1776	s235	A	Sapindaceae	Acer	Acer rubrum	3.40695		9.5	985	1001		2.78
s0615	944	s017	G	Podocarpaceae	Podocarpus	Podocarpus cunninghamii	16.9346	14.8068	12.3	1355	954	0.72	6.61
s0250	344	s289	A	Adoxaceae	Sambucus	Sambucus nigra	26.4139		10.9	618	930		1.518
s0257	351	s289	A	Adoxaceae	Viburnum	Viburnum lantana	8.18671		10.9	618	930		7.625
s0182	271	s289	A	Betulaceae	Betula	Betula pendula	0.982004		10.9	618	930		2.2
s0220	313	s289	A	Cornaceae	Cornus	Cornus sanguinea	2.32474		10.9	618	930		6.365
s0169	254	s289	G	Cupressaceae	Sequoiadendron	Sequoiadendron giganteum	19.8906	11.1838	10.9	618	930		3.788
s0839	1332	s289	G	Cupressaceae	Metasequoia	Metasequoia glyptostroboides	22.1252	15.4712	10.9	618	930		2.914
s0185	274	s289	A	Juglandaceae	Juglans	Juglans regia	1.28262		10.9	618	930		2.00667
s0140	224	s289	G	Pinaceae	Cedrus	Cedrus deodara	32.6667	10.7594	10.9	618	930		7.258
s0196	289	s289	A	Rosaceae	Prunus	Prunus domestica	0.66135	40.1891	10.9	618	930		5.776
s0197	290	s289	A	Rosaceae	Prunus	Prunus mahaleb	0.701431	47.3644	10.9	618	930		5.552
s0174	259	s289	A	Salicaceae	Salix	Salix alba	1.65337		10.9	618	930		1.9
s0238	331	s289	A	Salicaceae	Populus	Populus alba	1.04213		10.9	618	930		1.52
s0239	332	s289	A	Salicaceae	Populus	Populus nigra	0.971984		10.9	618	930		2.95
s0247	341	s289	A	Salicaceae	Salix	Salix cinerea	1.69346		10.9	618	930		1.985
s0248	342	s289	A	Salicaceae	Salix	Salix fragilis	1.72352		10.9	618	930		1.394
s0025	80	s186	A	Calycanthaceae	Calycanthus	Calycanthus floridus	1.96401		14.9	1456	1293		2.112
s1265	1915	s234	A	Magnoliaceae	Liriodendron	Liriodendron tulipifera	3.68507		9.5	986	1003		3
s1266	1916	s234	A	Sapindaceae	Acer	Acer rubrum	3.40695		9.5	986	1003		3.9
s0789	1247	s064	A	Myrtaceae	Eucalyptus	Eucalyptus camaldulensis	1.23252		25.5	406	1887		4.25
s0618	949	s209	G	Cupressaceae	Sequoia	Sequoia sempervirens	64.4014	13.6785	11.5	1241	1095	1.606	6.04
s1393	a0013	s142	A	Adoxaceae	Sambucus	Sambucus nigra	26.4139		16.8	364	1432
s1949	a0954	s375	A	Asteraceae	Artemisia	Artemisia californica	8.58753		16.8	364	1432	0.54	2.8
s1395	a0016	s142	A	Fabaceae	Senna	Senna artemisioides	2.47505		16.8	364	1432
s1388	a0008	s142	A	Oleaceae	Olea	Olea europaea	3.90798		16.8	364	1432
s1387	a0007	s142	A	Solanaceae	Nicotiana	Nicotiana glauca	10.7219		16.8	364	1432
s1833	a0838	s358	A	Hamamelidaceae	Distylium	Distylium myricoides	2.12434		15.4	1860	1059	0.828
s1856	a0861	s358	A	Rosaceae	Photinia	Photinia serrulata	2.01411		15.4	1860	1059	0.445
s1820	a0825	s358	A	Theaceae	Camellia	Camellia fraterna	12.736		15.4	1860	1059	0.751
s1552	a0556	s137	A	Celastraceae	Euonymus	Euonymus alatus	1.30266		15.4	1129	1099	1.31182
s1550	a0554	s137	A	Ebenaceae	Diospyros	Diospyros lotus	1.74356		15.4	1129	1099	3.76506	1.34
s1556	a0561	s137	A	Fagaceae	Quercus	Quercus variabilis	1.84376		15.4	1129	1099	3.35562
s1558	a0563	s137	A	Leguminosae	Robinia	Robinia pseudoacacia	1.48303		15.4	1129	1099	5.46712
s1560	a0565	s137	A	Verbenaceae	Vitex	Vitex negundo	3.25164		15.4	1129	1099	3.32898
s0698	1100	s001	A	Berberidaceae	Berberis	Berberis heterophylla	6.21268	9.9	8.7	155	842	0.1435	4.5
s1018	1598	s001	A	Solanaceae	Lycium	Lycium chilense	6.45317	9.6	8.7	155	842	0.29	4.9
s1021	1604	s011	A	Fabaceae	Acacia	Acacia dealbata	2.56524	30.1607	9.7	546	912	2.14
s1023	1606	s011	A	Proteaceae	Banksia	Banksia marginata	1.72352	20.1883	9.7	546	912	2.31
s0369	541	s204	A	Anacardiaceae	Pistacia	Pistacia lentiscus	1.19243		17.2	508	1295	0.452	3.095
s0366	538	s204	A	Cistaceae	Cistus	Cistus ladanifer	4.4591		17.2	508	1295	0.426	6.2
s1245	1866	s204	A	Fagaceae	Quercus	Quercus ilex	2.00409		17.2	508	1295	0.108	5.63
s1246	1869	s204	A	Oleaceae	Olea	Olea europaea	3.90798		17.2	508	1295	0.14	8.45
s0965	1538	s239	G	Pinaceae	Pinus	Pinus virginiana	40.7832		7.7	1083	986		4.2
s0088	147	s024	A	Proteaceae	Brabejum	Brabejum stellatifolium	2.3047		16.2	1026	1277		2.42667
s0448	689	s288	A	Rosaceae	Prunus	Prunus armeniaca	0.611247		9.9	669	889		6.085
s0451	692	s288	A	Rosaceae	Prunus	Prunus cerasus	1.24254		9.9	669	889		4.609
s0452	693	s288	A	Rosaceae	Prunus	Prunus domestica	0.66135		9.9	669	889		5.79
s0453	694	s288	A	Rosaceae	Prunus	Prunus dulcis	0.66135		9.9	669	889		6.129
s0454	695	s288	A	Rosaceae	Prunus	Prunus mahaleb	0.701431		9.9	669	889		5.568
s0456	697	s288	A	Rosaceae	Prunus	Prunus persica	0.601227		9.9	669	889		5.185
s1194	1795	s168	A	Betulaceae	Betula	Betula pendula	0.982004		17.9	487	1505		2.09
s1199	1800	s168	A	Magnoliaceae	Magnolia	Magnolia grandiflora	9.07853		17.9	487	1505		2.02
s0788	1246	s072	A	Myrtaceae	Eucalyptus	Eucalyptus camaldulensis	1.23252		22.9	1078	1659		3.8
s0018	68	s348	A	Betulaceae	Betula	Betula papyrifera	2.94601		-5.2	299	505		1.9665
s0019	70	s348	G	Pinaceae	Picea	Picea glauca	32.3661		-5.2	299	505		3.813
s0020	74	s348	A	Salicaceae	Populus	Populus tremuloides	1.10225		-5.2	299	505		1.274
s0554	853	s182	A	Trochodendrales	Trochodendron	Trochodendron aralioides	3.82781		12.8	1779	968		2.35
s0901	1446	s061	A	Amborellaceae	Amborella	Amborella trichopoda	1.77863		19.2	1579	1167	0.54
s0485	747	s279	G	Pinaceae	Tsuga	Tsuga heterophylla	34.4703		8.2	1554	865
s0630	963	s298	A	Fabaceae	Robinia	Robinia pseudoacacia	1.48303	67.45	10.4	496	1062	9.02	0.505
s1934	a0939	s372	A	Myrtaceae	Syzygium	Syzygium cumini	3.65746	54.67	21.4	1690	1380	1.4
s0542	841	s058	A	Amborellaceae	Amborella	Amborella trichopoda	1.77863	16.32	19.3	1606	1198		3
s1292	1980	s341	A	Salicaceae	Populus	Populus tremuloides	1.10225	27.0634	1.8	486	682	1.45507	2.2655
s0662	1022	s338	A	Betulaceae	Betula	Betula papyrifera	2.94601		4	615	772	1.53781
s0665	1028	s338	A	Caprifoliaceae	Lonicera	Lonicera involucrata	2.48507		4	615	772	0.252101
s0664	1026	s338	G	Pinaceae	Larix	Larix laricina	24.5		4	615	772	0.246454
s0666	1030	s338	G	Pinaceae	Picea	Picea glauca	32.3661		4	615	772	0.613445
s0667	1032	s338	G	Pinaceae	Pinus	Pinus contorta	44.2904		4	615	772	0.252101
s0661	1020	s338	A	Rosaceae	Amelanchier	Amelanchier alnifolia	2.68548		4	615	772	1.47479
s0668	1034	s338	A	Salicaceae	Populus	Populus tremuloides	1.10225		4	615	772	0.621849
s0669	1036	s338	A	Salicaceae	Populus	Populus trichocarpa	0.99182		4	615	772	0.542017
s0611	937	s348	G	Pinaceae	Picea	Picea mariana	34.9714	16.4869	-9.3	333	458	0.949	5.98
s0631	964	s272	A	Salicaceae	Salix	Salix amygdaloides	0.711452		10	312	1185	1.9	0.91
s0227	320	s287	A	Aquifoliaceae	Ilex	Ilex aquifolium	2.3047		8.8	742	827		4.804
s0211	304	s287	A	Betulaceae	Alnus	Alnus glutinosa	1.10225		8.8	742	827		1.628
s0215	308	s287	A	Betulaceae	Betula	Betula pendula	0.982004		8.8	742	827		2.4
s0217	310	s287	A	Betulaceae	Carpinus	Carpinus betulus	2.06421		8.8	742	827		3.75
s0221	314	s287	A	Betulaceae	Corylus	Corylus avellana	0.851738		8.8	742	827		2.218
s0183	272	s287	A	Fabaceae	Cytisus	Cytisus scoparius	1.70348		8.8	742	827		3.62
s0184	273	s287	A	Fagaceae	Fagus	Fagus sylvatica	1.08221		8.8	742	827		3.15
s0243	336	s287	A	Grossulariaceae	Ribes	Ribes alpinum	2.02413		8.8	742	827		3.565
s0228	321	s287	A	Oleaceae	Ligustrum	Ligustrum vulgare	3.05624	49.003	8.8	742	827		9.078
s0134	218	s287	G	Pinaceae	Abies	Abies alba	34.6507	20.4276	8.8	742	827		3.71
s0146	231	s287	G	Pinaceae	Larix	Larix decidua	22.9468	13.6269	8.8	742	827		4.0835
s0150	235	s287	G	Pinaceae	Picea	Picea abies	40.1018		8.8	742	827		3.664
s0165	250	s287	G	Pinaceae	Pinus	Pinus sylvestris	46.054		8.8	742	827		3.187
s0193	286	s287	A	Rosaceae	Prunus	Prunus avium	0.861759	48.4107	8.8	742	827		4.764
s0222	315	s287	A	Rosaceae	Crataegus	Crataegus laevigata	3.12638		8.8	742	827		8.409
s0251	345	s287	A	Rosaceae	Sorbus	Sorbus aria	1.48703		8.8	742	827		5.379
s0252	346	s287	A	Rosaceae	Sorbus	Sorbus aucuparia	1.4229		8.8	742	827		4.189
s0253	347	s287	A	Rosaceae	Sorbus	Sorbus torminalis	1.6153		8.8	742	827		6.206
s0240	333	s287	A	Salicaceae	Populus	Populus tremula	0.90184	29.56	8.8	742	827		2.602
s0246	340	s287	A	Salicaceae	Salix	Salix caprea	0.90184		8.8	742	827		1.9
s0249	343	s287	A	Salicaceae	Salix	Salix purpurea	0.861759	47.2494	8.8	742	827		1.973
s0205	298	s287	A	Sapindaceae	Acer	Acer campestre	1.38282		8.8	742	827		5.737
s0208	301	s287	A	Sapindaceae	Acer	Acer platanoides	1.4229		8.8	742	827		4.181
s0209	302	s287	A	Sapindaceae	Acer	Acer pseudoplatanus	2.70552		8.8	742	827		3.131
s0154	239	s312	G	Pinaceae	Pinus	Pinus cembra	60.0225		9	900	859		3.112
s0160	245	s312	G	Pinaceae	Pinus	Pinus mugo	40.3824	10.3731	9	900	859		3.7495
s0340	504	s237	A	Aquifoliaceae	Ilex	Ilex aquifolium	2.3047	13.1673	12.7	650	938	0.165303	6.6
s0339	502	s237	A	Cistaceae	Cistus	Cistus laurifolius	4.46912	32.372	12.7	650	938	0.502563	3.65
s0341	506	s237	G	Cupressaceae	Juniperus	Juniperus oxycedrus	19.8605	9.23723	12.7	650	938	0.326783
s0343	510	s237	A	Fagaceae	Quercus	Quercus ilex	2.00409	45.366	12.7	650	938	2.53392	2.02
s1543	a0527	s238	A	Fagaceae	Quercus	Quercus ilex	2.00409		12.7	650	938	2.53392	2.02
s0334	493	s237	G	Pinaceae	Pinus	Pinus pinaster	57.9182		12.7	650	938	0.352	3.01
s0335	494	s237	G	Pinaceae	Pinus	Pinus sylvestris	46.054		12.7	650	938	0.45	3.385
s1542	a0524	s238	G	Pinaceae	Pinus	Pinus sylvestris	46.054		12.7	650	938	0.415167	3.41267
s0344	512	s237	A	Rosaceae	Sorbus	Sorbus torminalis	1.6153	22.2089	12.7	650	938	0.27839	3.18
s0336	496	s237	A	Sapindaceae	Acer	Acer monspessulanum	1.46299	31.5996	12.7	650	938	0.703843	3.31
s0604	926	s053	G	Araucariaceae	Araucaria	Araucaria columnaris	31.5644		18.5	2103	1158		3.3
s0605	927	s053	G	Araucariaceae	Araucaria	Araucaria laubenfelsii	31.9652	14.78	18.5	2103	1158	0.273	2.4
s0825	1294	s336	G	Pinaceae	Abies	Abies balsamea	32.8671	34.3986	2.6	474	725	3.21183	1.996
s0826	1300	s336	G	Pinaceae	Picea	Picea glauca	32.3661	29.9573	2.6	474	725	4.77635	2.73467
s0268	364	s316	G	Pinaceae	Picea	Picea abies	40.1018		7.9	925	744		3.67
s1287	1966	s335	G	Pinaceae	Pinus	Pinus banksiana	44.0499	15.239	2.3	447	710	0.580167	3.3235
s1288	1968	s335	G	Pinaceae	Pinus	Pinus contorta	44.2904	14.9837	2.3	447	710	0.457742	3.45
s1289	1971	s335	G	Pinaceae	Picea	Picea mariana	34.9714	12.6911	2.3	447	710	0.400217	3.107
s1290	1973	s335	G	Pinaceae	Picea	Picea glauca	32.3661	14.563	2.3	447	710	0.502908	4.26
s1659	a0664	s244	A	Rhamnaceae	Rhamnus	Rhamnus davurica	1.06217		2.9	654	813	1.71343
s1654	a0659	s244	A	Rosaceae	Malus	Malus baccata	1.44294		2.9	654	813	2.4842
s0374	546	s187	A	Amaranthaceae	Atriplex	Atriplex canescens	3.2807	24.7425	17.3	129	1555	0.17	0.915
s0371	543	s187	A	Amborellaceae	Ambrosia	Ambrosia dumosa	7.9362	28.5362	17.3	129	1555	0.65
s0384	556	s187	A	Zygophyllaceae	Larrea	Larrea tridentata	1.50307	31.2535	17.3	129	1555	0.63	4.132
s0351	520	s296	G	Pinaceae	Pinus	Pinus sylvestris	46.054	11.4081	7.6	959	750	0.327472	3.77
s0350	519	s295	G	Pinaceae	Pinus	Pinus sylvestris	46.054	13.0541	8.4	875	772	0.576458	3.28
s0782	1230	s313	A	Adoxaceae	Viburnum	Viburnum lantana	8.18671	39.29	7.4	939	811	1.45	2.79
s0780	1227	s313	A	Oleaceae	Ligustrum	Ligustrum vulgare	3.05624	29.55	7.4	939	811	0.8	2.82
s0713	1129	s012	G	Cupressaceae	Austrocedrus	Austrocedrus chilensis	21.8446		8.6	1245	958	7.2	2.07
s1342	2035	s118	A	Combretaceae	Terminalia	Terminalia bellirica	12.8262	226.8	21.3	1500	1534
s1276	1928	s118	A	Lythraceae	Lagerstroemia	Lagerstroemia tomentosa	1.97403	104.033	21.3	1500	1534	6.18	1.29
s1153	1747	s118	A	Moraceae	Ficus	Ficus benjamina	1.40286		21.3	1500	1534	1.50314
s1160	1754	s118	A	Moraceae	Ficus	Ficus racemosa	1.40286		21.3	1500	1534	12.6908
s0781	1228	s311	A	Adoxaceae	Viburnum	Viburnum lantana	8.18671	30.34	8.4	910	844	1.195	2.635
s0779	1225	s311	A	Oleaceae	Ligustrum	Ligustrum vulgare	3.05624	26.005	8.4	910	844	1.03	3.845
s0811	1270	s311	G	Pinaceae	Abies	Abies alba	34.6507		8.4	910	844		4.15
s0812	1271	s311	G	Pinaceae	Picea	Picea abies	40.1018	9.87	8.4	910	844		3.835
s0813	1272	s311	G	Pinaceae	Pinus	Pinus cembra	60.0225	13.91	8.4	910	844	0.2239	3.11667
s0823	1288	s311	G	Pinaceae	Pinus	Pinus mugo	40.3824	12.93	8.4	910	844	0.39771	3.64
s0959	1521	s311	G	Pinaceae	Pinus	Pinus sylvestris	46.054		8.4	910	844		3.62
s0449	690	s285	A	Rosaceae	Prunus	Prunus avium	0.861759		7.7	816	794		4.771
s0455	696	s285	A	Rosaceae	Prunus	Prunus padus	2.35481		7.7	816	794		3.546
s0457	698	s285	A	Rosaceae	Prunus	Prunus spinosa	1.30266		7.7	816	794		5.362
s0712	1128	s015	G	Cupressaceae	Austrocedrus	Austrocedrus chilensis	21.8446		8.6	739	1001	7.79	2.13
s0346	515	s224	G	Pinaceae	Pinus	Pinus sylvestris	46.054	13.0228	10.7	655	837	0.506098	3.15
s0711	1127	s016	G	Cupressaceae	Austrocedrus	Austrocedrus chilensis	21.8446		8.4	726	1023	4.34	2.19
s0910	1459	s327	A	Salicaceae	Populus	Populus deltoides	0.971984		5.3	395	852		0.67
s0614	943	s195	G	Pinaceae	Pinus	Pinus monophylla	60.5235	17.6175	15.5	222	1486	0.197	5.545
s0349	518	s286	G	Pinaceae	Pinus	Pinus sylvestris	46.054	13.0069	7.6	830	791	0.39989	3.429
s0347	516	s240	G	Pinaceae	Pinus	Pinus sylvestris	46.054	11.9953	10.2	784	843	0.345501	3.468
s0352	521	s297	G	Pinaceae	Pinus	Pinus sylvestris	46.054	12.1181	6.9	1074	682	0.439943	3.233
s0814	1273	s309	G	Pinaceae	Picea	Picea abies	40.1018		7.4	906	778	0.612	3.61
s0827	1306	s337	G	Pinaceae	Picea	Picea mariana	34.9714	27.8481	2.4	563	757	2.32542	3.30833
s0967	1540	s127	A	Meliaceae	Melia	Melia azedarach	0.861759		17.6	1282	1205	6.08	1.11
s1737	a0742	s355	A	Meliaceae	Melia	Melia azedarach	0.861759		17.6	1282	1205	6.08	1.11
s0972	1545	s127	A	Moraceae	Ficus	Ficus benguetensis	1.50307		17.6	1282	1205	1.64	0.66
s1732	a0737	s355	A	Moraceae	Ficus	Ficus benguetensis	1.50307		17.6	1282	1205	1.64	0.66
s1898	a0903	s361	A	Leguminosae	Robinia	Robinia pseudoacacia	1.48303	93.9	10.7	538	1074	4.085	0.9
s1894	a0899	s361	G	Pinaceae	Pinus	Pinus tabulaeformis	51.5051		10.7	538	1074	2.12	4.14
s1899	a0904	s361	A	Rosaceae	Rosa	Rosa xanthina	0.801636	32.5	10.7	538	1074	1.99	3.57
s1901	a0906	s361	A	Verbenaceae	Vitex	Vitex negundo	3.25164	69.43	10.7	538	1074	2.895	2.16
s0757	1197	s140	A	Amborellaceae	Ambrosia	Ambrosia dumosa	7.9362		18.2	370	1620
s0761	1201	s140	A	Asteraceae	Encelia	Encelia farinosa	3.1364	40.4	18.2	370	1620	0.657	6.13
s0756	1196	s140	A	Fabaceae	Acacia	Acacia greggii	3.50716	86.4	18.2	370	1620	3.88	0.881
s0767	1207	s140	A	Fabaceae	Prosopis	Prosopis velutina	0.861759	78.65	18.2	370	1620	2.495	1.36
s1540	a0495	s139	A	Fabaceae	Acacia	Acacia constricta	1.45297		18.2	370	1620	2.71
s0762	1202	s140	A	Fouquieriaceae	Fouquieria	Fouquieria splendens	1.06217	36.3	18.2	370	1620	1.64	1.37
s0763	1203	s140	A	Oleaceae	Fraxinus	Fraxinus velutina	1.74356	76.8	18.2	370	1620	3.21	0.85
s0771	1212	s140	A	Sapindaceae	Acer	Acer negundo	1.07219		18.2	370	1620		2.19
s0765	1205	s140	A	Zygophyllaceae	Larrea	Larrea tridentata	1.50307	30.7	18.2	370	1620	0.777	1.77
s0820	1284	s308	G	Pinaceae	Larix	Larix decidua	22.9468	16.06	7.5	906	792	0.534	3.66
s0691	1076	s081	A	Myrtaceae	Blepharocalyx	Blepharocalyx salicifolius	0.513047		20.6	1652	1542	3.6075	2.03
s1526	a0402	s010	G	Cupressaceae	Diselma	Diselma archeri	18.137		4.6	1516	661
s1527	a0403	s010	G	Podocarpaceae	Phyllocladus	Phyllocladus aspleniifolius	15.9325		4.6	1516	661
s0314	467	s300	G	Pinaceae	Pinus	Pinus albicaulis	54.5112		6.9	356	981	0.21	3.587
s0315	468	s300	G	Pinaceae	Pinus	Pinus contorta	44.2904		6.9	356	981	0.26	3.014
s0316	469	s300	G	Pinaceae	Pinus	Pinus ponderosa	48.499		6.9	356	981	0.26	3.014
s1959	a0964	s377	G	Cupressaceae	Juniperus	Juniperus sabina	39.701	6.82	9	389	1098	0.24	4.25
s0848	1355	s135	A	Fabaceae	Prosopis	Prosopis velutina	0.861759	78.2	17.4	433	1589	0.36	3
s1893	a0898	s360	G	Pinaceae	Pinus	Pinus tabulaeformis	51.5051	13.92	10.4	626	1010		2.91
s0752	1192	s117	A	Euphorbiaceae	Hevea	Hevea brasiliensis	4.30879	80.9	20.5	1628	1468	4.38	1.27
s0997	1570	s128	A	Fagaceae	Quercus	Quercus aliena	2.09427		15.9	1270	1124	6.3	2.09
s1763	a0768	s356	A	Fagaceae	Quercus	Quercus acutissima	1.93395		15.9	1270	1124	3.11
s1764	a0769	s356	A	Fagaceae	Quercus	Quercus aliena	2.09427		15.9	1270	1124	6.3	2.09
s1759	a0764	s356	A	Myrsinanceae	Myrsine	Myrsine africana	2.46503		15.9	1270	1124	0.09
s1760	a0765	s356	A	Pittosporaceae	Pittosporum	Pittosporum tobira	1.21247		15.9	1270	1124	0.73
s0164	249	s301	G	Pinaceae	Pinus	Pinus ponderosa	48.499	9.93266	5.1	446	950		3.8625
s0518	791	s210	G	Pinaceae	Pinus	Pinus edulis	65.9947		11.2	174	1377
s0871	1407	s302	G	Pinaceae	Pinus	Pinus ponderosa	48.499		7.3	345	1000	0.446984	3.108
s0157	242	s207	G	Pinaceae	Pinus	Pinus edulis	65.9947		12.1	244	1338		4.0315
s0710	1112	s255	G	Pinaceae	Pinus	Pinus ponderosa	48.499		6.3	559	1032	4.03333
s0348	517	s242	G	Pinaceae	Pinus	Pinus sylvestris	46.054	12.1347	9.3	910	783	0.500738	3.59
s0608	932	s217	G	Cupressaceae	Juniperus	Juniperus scopulorum	22.6462	9.41184	10.1	394	1217	0.45	7.2
s0613	941	s217	G	Pinaceae	Pinus	Pinus contorta	44.2904	14.9642	10.1	394	1217	0.652	3.5465
s0005	20	s217	A	Rosaceae	Prunus	Prunus virginiana	1.30266		10.1	394	1217		3.8
s0172	257	s294	G	Cupressaceae	Taxus	Taxus brevifolia	22.9468		6	366	977		6.44
s0754	1194	s230	G	Pinaceae	Pinus	Pinus ponderosa	48.499		9.7	511	1168	0.49	4.05
s0963	1528	s214	G	Pinaceae	Pinus	Pinus ponderosa	48.499		9.3	226	1214	0.64	2.62
s0284	409	s221	G	Pinaceae	Pinus	Pinus edulis	65.9947		10.1	242	1176		7
s0286	412	s221	G	Pinaceae	Pinus	Pinus monophylla	60.5235		10.1	242	1176		6.3
s0940	1493	s196	A	Amborellaceae	Ambrosia	Ambrosia dumosa	7.9362	33.8267	12.4	227	1368		3.395
s0841	1339	s314	G	Pinaceae	Pinus	Pinus flexilis	62.5276	12.2127	5.3	427	894		3.714
s0847	1353	s136	A	Fabaceae	Prosopis	Prosopis velutina	0.861759	59	16.3	511	1475	0.39	1.567
s1264	1914	s257	G	Pinaceae	Pinus	Pinus ponderosa	48.499		5.9	337	1010		2
s0726	1144	s087	A	Bignoniaceae	Jacaranda	Jacaranda mimosifolia	1.15235	101	19.2	754	1637
s0724	1142	s087	A	Fabaceae	Acacia	Acacia gerrardi	2.60532	87	19.2	754	1637
s0725	1143	s087	A	Meliaceae	Azadirachta	Azadirachta indica	0.786605	91	19.2	754	1637
s0846	1351	s299	G	Cupressaceae	Thuja	Thuja plicata	25.7325	11.2081	3.6	460	870		4.206
s0873	1415	s249	G	Pinaceae	Abies	Abies alba	34.6507	12.9152	5.7	1148	720		4.001
s1165	1759	s328	G	Pinaceae	Pinus	Pinus contorta	44.2904		1	622	674		3.69
s0862	1381	s231	A	Betulaceae	Betula	Betula occidentalis	0.961963		8.7	610	1145	1.82114	1.423
s0865	1388	s231	A	Moraceae	Morus	Morus alba	1.70348		8.7	610	1145	1.65885	0.306333
s0859	1375	s231	G	Pinaceae	Abies	Abies concolor	36.1738		8.7	610	1145	0.876869	3.5515
s0860	1377	s231	A	Sapindaceae	Acer	Acer negundo	1.07219	36.9	8.7	610	1145	1.83658	1.097
s0962	1527	s212	G	Pinaceae	Pinus	Pinus ponderosa	48.499	14.12	8.3	293	1170	0.54	2.61
s0484	745	s233	A	Betulaceae	Betula	Betula occidentalis	0.961963		6.4	663	1022		2.35
s0345	514	s198	G	Pinaceae	Pinus	Pinus sylvestris	46.054	11.5652	8.5	778	1005	0.320984	3.29
s0815	1275	s307	G	Pinaceae	Picea	Picea abies	40.1018	12.7733	1.6	1086	529	0.58228	3.778
s0822	1287	s307	G	Pinaceae	Pinus	Pinus mugo	40.3824	11.26	1.6	1086	529	0.2915	3.53
s0870	1405	s216	G	Pinaceae	Pinus	Pinus edulis	65.9947	11	5.1	486	1012		4.88
s0961	1526	s208	G	Pinaceae	Pinus	Pinus ponderosa	48.499		7.9	537	1104	0.54	2.61
s0590	892	s183	G	Cupressaceae	Juniperus	Juniperus scopulorum	22.6462	7.8	8.6	499	1199	0.28	6.5
s0857	1370	s215	A	Asteraceae	Artemisia	Artemisia tridentata	8.19673	28.2333	7	429	1104	0.708	3.93333
s0008	29	s236	A	Betulaceae	Betula	Betula occidentalis	0.961963		6.3	661	1033		1.43489
s0017	64	s236	A	Betulaceae	Alnus	Alnus incana	1.13231		6.3	661	1033		1.43767
s0006	22	s236	G	Pinaceae	Abies	Abies concolor	36.1738		6.3	661	1033		4.8315
s0153	238	s293	G	Pinaceae	Pinus	Pinus albicaulis	54.5112	11.3545	1.5	446	783		3.192
s0155	240	s293	G	Pinaceae	Pinus	Pinus contorta	44.2904		1.5	446	783		3.899
s0840	1334	s293	G	Pinaceae	Picea	Picea engelmanni	38.9796		1.5	446	783		4.181
s0328	486	s222	A	Rosaceae	Rubus	Rubus leucodermis	0.511043	36.8	7.3	587	1103	13.3	1.61
s0329	487	s222	A	Rosaceae	Rubus	Rubus parviflorus	0.531084	37.6	7.3	587	1103	15.64	1.56
s0319	476	s222	A	Sapindaceae	Acer	Acer negundo	1.07219	33.5	7.3	587	1103	17.04	2.42
s0964	1529	s211	G	Pinaceae	Pinus	Pinus ponderosa	48.499	25.4399	7.6	287	1098	0.64	2.65
s0010	40	s229	G	Cupressaceae	Juniperus	Juniperus scopulorum	22.6462		5.6	631	1020		6.763
s1960	a0965	s378	G	Pinaceae	Pinus	Pinus ponderosa	48.499		7.3	658	939	0.25
s0058	113	s226	A	Sapindaceae	Acer	Acer negundo	1.07219		5.1	713	965	1.32	1.7
s0816	1280	s304	G	Pinaceae	Picea	Picea abies	40.1018	13.09	1.2	1099	490	0.39	3.98
s1961	a0966	s378	G	Pinaceae	Pinus	Pinus ponderosa	48.499		5	658	939	0.4
s1963	a0968	s378	A	Salicaceae	Populus	Populus tremuloides	1.10225		4.2	658	939	0.75
s1962	a0967	s378	G	Pinaceae	Pinus	Pinus ponderosa	48.499		4.2	658	939	0.35
s0011	42	s225	A	Salicaceae	Populus	Populus tremuloides	1.10225		2.7	956	792		1.5294
s1964	a0969	s378	A	Salicaceae	Populus	Populus tremuloides	1.10225		3.8	658	939	0.45
s0282	405	s227	G	Cupressaceae	Juniperus	Juniperus scopulorum	22.6462		0.6	691	722		7.3
s0279	400	s227	G	Pinaceae	Abies	Abies concolor	36.1738		0.6	691	722		8.4
s0285	411	s227	G	Pinaceae	Pinus	Pinus flexilis	62.5276		0.6	691	722		5.1
s1965	a0970	s378	A	Salicaceae	Populus	Populus tremuloides	1.10225		2	658	939	0.5
s1568	a0573	s171	A	Rosaceae	Potentilla	Potentilla fruticosa	0.801636		0.1	652	733	0.989506
s1572	a0577	s171	A	Rosaceae	Rosa	Rosa moyesii	2.90593		0.1	652	733	3.31573
s1185	1782		A	Betulaceae	Corylus	Corylus cornuta	0.811656						2.51
s0942	1498		G	Cupressaceae	Juniperus	Juniperus scopulorum	22.6462	13.2228				0.11	9.55533
s0276	391		A	Lauraceae	Laurus	Laurus nobilis	6.11247	30					1.95
s0947	1506		A	Moraceae	Morus	Morus alba	1.70348	51.115				1.73305	1.2
s0943	1500		A	Myrtaceae	Eucalyptus	Eucalyptus globulus	1.10225					3.95	1.1
s0946	1505		A	Oleaceae	Fraxinus	Fraxinus pennsylvanica	1.90389	55.381					1
s0287	413		G	Pinaceae	Pinus	Pinus nigra	47.3366					0.407	3.5
s0561	860		G	Pinaceae	Pinus	Pinus ponderosa	48.499	14.84				0.64	2.65
s0563	862		A	Salicaceae	Populus	Populus trichocarpa	0.99182						1.375
s1380	2073		A	Sapindaceae	Acer	Acer saccharum	1.40286	37.7				2.6	1.49
